# Supplementary material for: Endogenous Modulation of Extracellular Matrix Collagen during Scar Formation after Myocardial Infarction
Source: Int J Mol Sci. 2022 Nov 23;23(23):14571. doi: 10.3390/ijms232314571 (PMC9741070; doi:10.3390/ijms232314571)
Supplement: Supplementary file 1 [file ijms-23-14571-s001.zip]

Archive with 1 entries (1 files):
- ijms-1972131-supplementary.pdf
